# Supplementary material for: Vibrational Modes and Terahertz Phenomena of the Large-Cage Zeolitic Imidazolate Framework-71
Source: J Phys Chem Lett. 2022 Mar 24;13(12):2838–44. doi: 10.1021/acs.jpclett.2c00081 (PMC9084598; doi:10.1021/acs.jpclett.2c00081)
Supplement: Supplementary file 2 — jz2c00081_si_002.zip [file jz2c00081_si_002.zip]

Archive with 6 entries (6 files):
- videos-modes/10.45 cm-1.mp4
- videos-modes/1076.38 cm-1.mp4
- videos-modes/1508.78 cm-1.mp4
- videos-modes/23.68 cm-1.mp4
- videos-modes/37.42 cm-1.mp4
- videos-modes/9.46 cm-1.mp4
